# Supplementary material for: Effect of Oral Administration of Polyethylene Glycol 400 on Gut Microbiota Composition and Diet-Induced Obesity in Mice
Source: Microorganisms. 2023 Jul 26;11(8):1882. doi: 10.3390/microorganisms11081882 (PMC10456793; doi:10.3390/microorganisms11081882)
Supplement: Supplementary file 1 [file microorganisms-11-01882-s001.zip]

Archive with 1 entries (1 files):
- microorganisms-2493089-supplementary.pdf
